# Supplementary material for: The Enzymatic Synthesis of Perdeuterated D- and L-Lactic Acid-d4 and Polymerization of Their Lactides to Polylactic Acid
Source: Bioengineering (Basel). 2025 May 27;12(6):575. doi: 10.3390/bioengineering12060575 (PMC12189507; doi:10.3390/bioengineering12060575)
Supplement: Supplementary file 1 [file bioengineering-12-00575-s001.zip]

Archive with 1 entries (1 files):
- bioengineering-3591557-supplementary.pdf
